# Supplementary material for: The effect of carbon monoxide on meiotic maturation of porcine oocytes
Source: PeerJ. 2021 Mar 23;9:e10636. doi: 10.7717/peerj.10636 (PMC7996072; doi:10.7717/peerj.10636)
Supplement: Supplemental Information 1 [file peerj-09-10636-s001.xlsx]

## Sheet: mRNA
Heme oxygenase 2									Heme oxygenase 1
Oocytes	Rep	GADPH	HO-2	Oocytes	Rep	Δ CT	Δ CT120	2-(ΔCT-ΔCT120)	Oocytes	Rep	GADPH	HMOX1	Oocytes	Rep	Δ CT	Δ CT120	2-(ΔCT-ΔCT120)
GV	1	31.54	29.543	GV	1	-1.997	-1.997	1	GV	1	31.54	37.04	GV	1	5.5	5.5	1
	2	34.097	31.943		2	-2.154	-2.154	1		2	34.097	38.37		2	4.273	4.273	1
	3	32.467	30.117		3	-2.35	-2.35	1		3	32.467	38.85		3	6.383	6.383	1
	4	32.623	30.417		4	-2.206	-2.206	1		4	32.623	36.697		4	4.074	4.074	1
	5	30.37	27.51		5	-2.86	-2.86	1		5	30.37	33.697		5	3.327	3.327	1
	6	32.953	30.407		6	-2.546	-2.546	1		6	32.953	37.043		6	4.09	4.09	1
MI	1	30.693	29.1	MI	1	-1.593	-1.997	0.75576	MI	1	30.693	36.953	MI	1	6.26	5.5	0.590496
	2	31.47	29.95		2	-1.52	-2.154	0.644387		2	31.47	37.947		2	6.477	4.273	0.217035
	3	31.63	29.747		3	-1.883	-2.35	0.723467		3	31.63	37.845		3	6.215	6.383	1.1235
	4	29.417	26.953		4	-2.464	-2.206	1.19582		4	29.417	33.743		4	4.326	4.074	0.839731
	5	30.083	27.583		5	-2.5	-2.86	0.779165		5	30.083	34.547		5	4.464	3.327	0.454704
	6	29.743	27.167		6	-2.576	-2.546	1.02101		6	29.743	34.943		6	5.2	4.09	0.463294
MII	1	31.807	29.927	MII	1	-1.88	-1.997	0.922103	MII	1	31.807	36.04	MII	1	4.233	5.5	2.40661
	2	32.253	30.093		2	-2.16	-2.154	1.00417		2	32.253	36.793		2	4.54	4.273	0.831046
	3	32.93	30.97		3	-1.96	-2.35	0.76313		3	32.93	38.31		3	5.38	6.383	2.00416
	4	30.617	28.053		4	-2.564	-2.206	1.28165		4	30.617	34.333		4	3.716	4.074	1.28165
	5	33.227	30.557		5	-2.67	-2.86	0.876606		5	33.227	37.65		5	4.423	3.327	0.467812
	6	30.75	28.127		6	-2.623	-2.546	1.05482		6	30.75	35.093		6	4.343	4.09	0.83915
Heme oxygenas 2
	mRNA	SD	SEM	N
GV	1	0	0	6
MI	0.853269	0.210218	0.0858212	6
MII	0.983746	0.177857	0.0726097	6
Heme oxygenase 1
	mRNA	SD	SEM	N
GV	1	0	0	6
MI	0.614793	0.321485	0.131246	6
MII	1.30507	0.75438	0.307974	6
