# Supplementary material for: The effect of carbon monoxide on meiotic maturation of porcine oocytes
Source: PeerJ. 2021 Mar 23;9:e10636. doi: 10.7717/peerj.10636 (PMC7996072; doi:10.7717/peerj.10636)
Supplement: Supplemental Information 2 [file peerj-09-10636-s002.xlsx]

## Sheet: List1
	Mean signal intensity
	GV		MI		MII
	HO2	HO1	HO2	HO1	HO2	HO1
Mean	1	1	0.896747	1.03431	0.958155	1.01809
SD	0.272933	0.262766	0.219862	0.281582	0.244125	0.214446
SEM	0.0421145	0.0391709	0.0296462	0.0386782	0.0310039	0.0281582
N	42	45	55	53	62	58
Mean signal intensity									Relative to GV
GV			MI			MII			GV			MI			MII
oocyte	HO2	HO1	oocyte	HO2	HO1	oocyte	HO2	HO1	oocyte	HO2	HO1	oocyte	HO2	HO1	oocyte	HO2	HO1
1	35.46	21.05	1	42.9	20.49	1	33.18	25.13	1	0.752692	0.951283	1	0.910617	0.925976	1	0.704295	1.13567
2	47.82	23.35	2	57.18	23.1525	2	39.36	19.41	2	1.01505	1.05522	2	1.21373	1.0463	2	0.835475	0.877169
3	43.44	21.67	3	36.3	21.2025	3	52.32	24.61	3	0.922079	0.979302	3	0.770522	0.958175	3	1.11057	1.11217
4	58.08	20	4	31.86	23.91	4	28.26	18.33	4	1.23284	0.903832	4	0.676276	1.08053	4	0.599861	0.828362
5	47.64	19.55	5	36.66	24.45	5	39.6	22.8	5	1.01123	0.883496	5	0.778164	1.10493	5	0.84057	1.03037
6	71.76	20.8	6	63.84	24.21	6	26.7	20.36	6	1.52321	0.939986	6	1.3551	1.09409	6	0.566748	0.920101
7	28.86	22.95	7	35.34	16.42	7	46.44	26.79	7	0.612597	1.03715	7	0.750145	0.742046	7	0.985759	1.21068
8	35.46	25.16	8	34.2	24.14	8	45.72	28.57	8	0.752692	1.13702	8	0.725947	1.09093	8	0.970476	1.29112
9	40.68	28.75				9	37.38	21.08	9	0.863494	1.29926				9	0.793447	0.952639
10	53.1	18				10	59.88	19.58	10	1.12713	0.813449				10	1.27104	0.884852
11	55.92					11		28.18	11	1.18699					11		1.2735
Mean signal intensity									Relative to GV
GV			MI			MII			GV			MI			MII
oocyte	HO2	HO1	oocyte	HO2	HO1	oocyte	HO2	HO1	oocyte	HO2	HO1	oocyte	HO2	HO1	oocyte	HO2	HO1
1	40.74	56.31	1	50.46	26.15	1	56.04	34.84	1	0.892247	1.44921	1	1.10512	0.673005	1	1.22733	0.896654
2	47.22	41.9929	2	33.66	49.1886	2	38.88	40.25	2	1.03417	1.08074	2	0.737188	1.26593	2	0.851511	1.03589
3	50.82	39.7729	3	59.88	51.5986	3	51.84	53.03	3	1.11301	1.02361	3	1.31143	1.32796	3	1.13535	1.3648
4	51	50.07	4	60.48	32.98	4	61.5	23.59	4	1.11695	1.28862	4	1.32457	0.848784	4	1.34691	0.60712
5	35.94	41.1929	5	39.24	46.36	5	55.98	33.11	5	0.787122	1.06015	5	0.859396	1.19314	5	1.22602	0.85213
6	49.98	32.26	6	36.3	54.4	6	49.5	42.23	6	1.09461	0.830254	6	0.795007	1.40006	6	1.0841	1.08685
7	44.88	25.3	7	58.74	56.87	7	60.18	31.7	7	0.982917	0.651129	7	1.28647	1.46362	7	1.318	0.815842
8	48.54	36.1	8	33.3	31.89	8	38.22	43.03	8	1.06307	0.929081	8	0.729304	0.820731	8	0.837057	1.10743
9	34.38	40.78	9	39.12	28.11	9	27.84	31.43	9	0.752957	1.04953	9	0.856767	0.723448	9	0.609724	0.808893
10	44.1	40.2129	10	48.3	30.08	10	61.38	43.43	10	0.965834	1.03493	10	1.05782	0.774149	10	1.34428	1.11773
11	54.66	23.42	11	46.2	61.83	11	39.42	44.41	11	1.19711	0.602745	11	1.01183	1.59128	11	0.863338	1.14295
			12	38.76	50.71	12	35.7	30.95				12	0.848883	1.30509	12	0.781866	0.796539
			13	27.48	41.31	13	46.14	29.72				13	0.60184	1.06317	13	1.01051	0.764884
			14	38.94	28.43	14	52.56	31.69				14	0.852825	0.731684	14	1.15112	0.815584
			15	34.86	24.34	15	65.4	25.25				15	0.763469	0.626422	15	1.43233	0.649842
			16	45.54		16	28.92	26.42				16	0.997372		16	0.633377	0.679954
			17	51.98		17	31.56	20.74				17	1.13841		17	0.691196	0.533771
			18	36.6		18	58.56	49.69				18	0.801577		18	1.28252	1.27884
						19	25.14	38.23							19	0.550591	0.9839
						20	62.28	48.59							20	1.36399	1.25053
						21	35.22								21	0.771353
						22	57.84								22	1.26675
Mean signal intensity									Relative to GV
GV			MI			MII			GV			MI			MII
oocyte	HO2	HO1	oocyte	HO2	HO1	oocyte	HO2	HO1	oocyte	HO2	HO1	oocyte	HO2	HO1	oocyte	HO2	HO1
1	86.58	34.88	1	82.68	24.43	1	70.44	27.33	1	1.00325	1.25116	1	0.958058	0.876312	1	0.816227	0.980336
2	68.58	27.82	2	90.6	21.94	2	98.16	20.91	2	0.794674	0.997912	2	1.04983	0.786995	2	1.13743	0.750048
3	103.8	15.49	3	51.9	48.48	3	85.5	28.42	3	1.20279	0.555631	3	0.601394	1.73899	3	0.990735	1.01943
4	59.26	18.16	4	69.3	33.9	4	117.3	26.03	4	0.686678	0.651405	4	0.803017	1.216	4	1.35922	0.933704
5	134.58	17.9	5	82.14	54.85	5	116.64	29.685	5	1.55945	0.642079	5	0.951801	1.96749	5	1.35157	1.06481
6	132.66	22.03	6	90.42	22.36	6	66	36.456	6	1.5372	0.790223	6	1.04775	0.80206	6	0.764778	1.30769
7	45.4667	38.33	7	58.98	23.82	7	73.74	26.1722	7	0.526847	1.37491	7	0.683433	0.854431	7	0.854466	0.938806
8	133.62	40.76	8	63.98	23.99	8	62.94	26.5169	8	1.54833	1.46207	8	0.741371	0.860529	8	0.72932	0.95117
9	45.66	20.785	9	99	31.44	9	63.6943	24.6421	9	0.529087	0.745564	9	1.14717	1.12776	9	0.738061	0.883919
10	77.055	39.545	10	64.56	22.9025	10	60.075	29.0742	10	0.892878	1.41849	10	0.748092	0.82152	10	0.696122	1.0429
11	62.0333	41.5829	11	79.3825	19.7275	11	109.631	21.075	11	0.718814	1.49159	11	0.919848	0.70763	11	1.27036	0.755967
12		21.9467	12	60.9643	27.3591	12	97	34.45	12		0.787234	12	0.706426	0.98138	12	1.12399	1.23573
13		23.1872				13	93.24		13		0.831731				13	1.08042
						14	65.83								14	0.762808
Mean signal intensity									Relative to GV
GV			MI			MII			GV			MI			MII
oocyte	HO2	HO1	oocyte	HO2	HO1	oocyte	HO2	HO1	oocyte	HO2	HO1	oocyte	HO2	HO1	oocyte	HO2	HO1
1	40.92	18.93	1	35.22	27.8186	1	21.12	31.14	1	1.27742	0.810048	1	1.09948	1.19041	1	0.659313	1.33254
2	25.68	23.1044	2	39.12	17.0586	2	39.42	24.19	2	0.801665	0.98868	2	1.22123	0.729966	2	1.23059	1.03513
3	41.22	27.26	3	21.88	26.6686	3	33	23.19	3	1.28678	1.1665	3	0.683039	1.14119	3	1.03018	0.992341
4	29.28	21.6244	4	30.18	26.4086	4	25.44	32.22	4	0.914048	0.925348	4	0.942144	1.13007	4	0.794173	1.37875
5	27.78	12.27	5	30.84	26.8186	5	27.9	33.9	5	0.867222	0.525055	5	0.962747	1.14761	5	0.870968	1.45064
6	45.9	15.92	6	14.58	27.2486	6	23.94	24.25	6	1.43288	0.681245	6	0.455151	1.16601	6	0.747347	1.0377
7	30.48	19.31	7	31.2	27.0286	7	26.4	24.04	7	0.951509	0.826309	7	0.973985	1.1566	7	0.824142	1.02871
8	25.02	26.89	8	20.88	27.39	8	40.74	31.29	8	0.781061	1.15067	8	0.651821	1.17207	8	1.2718	1.33895
9	22.02	34.75	9	23.46	17.85	9	32.82	30.33	9	0.687409	1.48701	9	0.732362	0.763833	9	1.02456	1.29787
10		27.78	10	33.48	27.5386	10	23.7	20.33	10		1.18875	10	1.04516	1.17842	10	0.739854	0.869956
11		29.22	11	18.12	25.55	11	27.6	14.92	11		1.25037	11	0.565661	1.09333	11	0.861602	0.638453
			12	17.28	26.7786	12	31.74	23.02				12	0.539438	1.1459	12	0.990843	0.985066
			13	39.18	16.26	13	24.12	28.56				13	1.2231	0.695794	13	0.752966	1.22213
			14	34.08	26.6986	14	24.18	23.95				14	1.06389	1.14248	14	0.754839	1.02486
			15	25.92	27.2986	15	28.26	22.77				15	0.809157	1.16815	15	0.882206	0.974368
			16	24.46	13.47	16	26.82					16	0.76358	0.576405	16	0.837253
			17	37.92	18.83							17	1.18377	0.805769
			18		20.75							18		0.887929
