# Supplementary material for: The effect of carbon monoxide on meiotic maturation of porcine oocytes
Source: PeerJ. 2021 Mar 23;9:e10636. doi: 10.7717/peerj.10636 (PMC7996072; doi:10.7717/peerj.10636)
Supplement: Supplemental Information 3 [file peerj-09-10636-s003.xlsx]

## Sheet: List1
Effect of HO inhibitor ZnPP-IX on the meiotic maturation of porcine oocytes - mean								Effect of HO inhibitor ZnPP-IX on the meiotic maturation of porcine oocytes - SEM
	0 µM	1 µM	2.5 µM	5 µM	10 µM	25 µM			0 µM	1 µM	2.5 µM	5 µM	10 µM	25 µM
GV	0.0a	0.0a	0.0a	0.0a	0.0a	0.0a		GV	0	0	0	0	0	0
MI	0.8a	0.0a	2.9a	5.0b	3.6a	0.0a		MI	0.520772	0	1.60604	1.82574	2.27128	0
MII	99.2a	100.0a	97.1a	95.0b	96.4a	100.0a		MII	0.520772	0	1.60604	1.82574	2.27128	0
Deg	0.0a	0.0a	0.0a	0.0a	0.0a	0.0a		Deg	0	0	0	0	0	0
REP_1	N				%
	0 µM	2.5 µM	5 µM	10 µM	0 µM	2.5 µM	5 µM	10 µM
GV	0	0	0	0	0	0	0	0
MI	0	0	2	3	0	0	10	15
MII	20	20	18	17	100	100	90	85
Deg	0	0	0	0	0	0	0	0
N_Total	20	20	20	20
REP_2	N				%
	0 µM	2.5 µM	5 µM	10 µM	0 µM	2.5 µM	5 µM	10 µM
GV	0	0	0	0	0	0	0	0
MI	0	0	1	0	0	0	5	0
MII	20	20	19	20	100	100	95	100
Deg	0	0	0	0	0	0	0	0
N_Total	20	20	20	20
REP_3	N				%
	0 µM	2.5 µM	5 µM	10 µM	0 µM	2.5 µM	5 µM	10 µM
GV	0	0	0	0	0	0	0	0
MI	0	0	1	1	0	0	5	5
MII	20	20	19	19	100	100	95	95
Deg	0	0	0	0	0	0	0	0
N_Total	20	20	20	20
REP_4	N			%
	0 µM	2.5 µM	5 µM	0 µM	2.5 µM	5 µM
GV	0	0	0	0	0	0
MI	0	1	2	0	5	10
MII	20	19	18	100	95	90
Deg	0	0	0	0	0	0
N_Total	20	20	20
REP_5	N				%
	0 µM	2.5 µM	5 µM	10 µM	0 µM	2.5 µM	5 µM	10 µM
GV	0	0	0	0	0	0	0	0
MI	1	1	0	1	5	5	0	5
MII	19	19	20	19	95	95	100	95
Deg	0	0	0	0	0	0	0	0
N_Total	20	20	20	20
REP_6	N			%
	0 µM	2.5 µM	10 µM	0 µM	2.5 µM	10 µM
GV	0	0	0	0	0	0
MI	0	0	0	0	0	0
MII	20	20	20	100	100	100
Deg	0	0	0	0	0	0
N_Total	20	20	20
REP_7	N				%
	0 µM	2.5 µM	5 µM	10 µM	0 µM	2.5 µM	5 µM	10 µM
GV	0	0	0	0	0	0	0	0
MI	0	2	0	0	0	10	0	0
MII	20	18	20	20	100	90	100	100
Deg	0	0	0	0	0	0	0	0
N_Total	20	20	20	20
REP_8	N		%
	0 µM	10 µM	0 µM	10 µM
GV	0	0	0	0
MI	1	0	5	0
MII	19	20	95	100
Deg	0	0	0	0
N_Total	20	20
REP_9	N			%
	0 µM	1 µM	25 µM	0 µM	1 µM	25 µM
GV	0	0	0	0	0	0
MI	0	0	0	0	0	0
MII	20	20	20	100	100	100
Deg	0	0	0	0	0	0
N_Total	20	20	20
REP_10	N			%
	0 µM	1 µM	25 µM	0 µM	1 µM	25 µM
GV	0	0	0	0	0	0
MI	0	0	0	0	0	0
MII	20	20	20	100	100	100
Deg	0	0	0	0	0	0
N_Total	20	20	20
REP_11	N			%
	0 µM	1 µM	25 µM	0 µM	1 µM	25 µM
GV	0	0	0	0	0	0
MI	0	0	0	0	0	0
MII	20	20	20	100	100	100
Deg	0	0	0	0	0	0
N_Total	20	20	20
REP_12	N			%
	0 µM	1 µM	25 µM	0 µM	1 µM	25 µM
GV	0	0	0	0	0	0
MI	0	0	0	0	0	0
MII	20	20	20	100	100	100
Deg	0	0	0	0	0	0
N_Total	20	20	20
REP_13	N			%
	0 µM	1 µM	25 µM	0 µM	1 µM	25 µM
GV	0	0	0	0	0	0
MI	0	0	0	0	0	0
MII	20	20	20	100	100	100
Deg	0	0	0	0	0	0
N_Total	20	20	20
