# Supplementary material for: The effect of carbon monoxide on meiotic maturation of porcine oocytes
Source: PeerJ. 2021 Mar 23;9:e10636. doi: 10.7717/peerj.10636 (PMC7996072; doi:10.7717/peerj.10636)
Supplement: Supplemental Information 4 [file peerj-09-10636-s004.xlsx]

## Sheet: List1
Effect of CORM-2 on meiotic maturation of porcine oocytes - mean								Effect of CORM-A1 on meiotic maturation of porcine oocytes - mean
	0 µM	5 µM	25 µM	50 µM	100 µM				0 µM	5 µM	25 µM	50 µM	100 µM
GV	4.6a	9.6a	7.3a	4.6a	5.5a			GV	5.6a	10.1a	14.5b	11.4a	10.3a
MI	7.8a	16.1b	25.0c	29.2c	36.5d			MI	6.9a	16.5b	24.0c	20.9b	29.9c
MII	85.5a	67.9b	62.2b	61.2b	55.1c			MII	82.0a	61.4b	55.0b	59.8b	45.5c
Deg	2.1a	6.4a	5.5a	5.0a	2.9a			Deg	4.7a	9.1a	6.5a	8.0a	12.2a
Effect of CORM-2 on meiotic maturation of porcine oocytes - SEM								Effect of CORM-A1 on meiotic maturation of porcine oocytes - SEM
	0 µM	5 µM	25 µM	50 µM	100 µM				0 µM	5 µM	25 µM	50 µM	100 µM
GV	1.1	1.1	1.5	1.9	2.1			GV	1.4	1.5	1.3	1.9	2.2
MI	0.7	2.0	1.8	0.9	1.1			MI	1.1	1.3	1.9	0.8	1.9
MII	1.1	1.4	1.8	1.9	1.9			MII	0.5	2.5	1.8	2.5	2.5
Deg	0.9	1.6	1.6	1.3	1.5			Deg	1.1	1.7	2.2	2.4	2.5
CORM-2								CORM-A1
REP_1	N			%				REP_1	N			%
	0 µM	5 µM	100 µM	0 µM	5 µM	100 µM			0 µM	5 µM	25 µM	0 µM	5 µM	25 µM
GV	0	2	1	0	9.52381	4		GV	1	2	3	5	9.52381	15
MI	3	2	9	14.2857	9.52381	36		MI	3	3	4	15	14.2857	20
MII	18	15	13	85.7143	71.4286	52		MII	16	15	13	80	71.4286	65
Deg	0	2	2	0	9.52381	8		Deg	0	1	0	0	4.7619	0
N_Total	21	21	25					N_Total	20	21	20
REP_2	N			%				REP_2	N				%
	0 µM	50 µM	100 µM	0 µM	50 µM	100 µM			0 µM	5 µM	25 µM	50 µM	0 µM	5 µM	25 µM	50 µM
GV	1	0	0	4	0	0		GV	2	3	4	2	11.1111	15.7895	20	10.5263
MI	2	8	10	8	29.6296	37.037		MI	1	4	4	4	5.55556	21.0526	20	21.0526
MII	22	18	17	88	66.6667	62.963		MII	15	11	11	13	83.3333	57.8947	55	68.4211
Deg	0	1	0	0	3.7037	0		Deg	0	1	1	0	0	5.26316	5	0
N_Total	25	27	27					N_Total	18	19	20	19
REP_3	N			%				REP_3	N			%	%
	0 µM	50 µM	100 µM	0 µM	50 µM	100 µM			0 µM	5 µM	50 µM	100 µM	0 µM	5 µM	50 µM	100 µM
GV	0	4	2	0	11.4286	5.71429		GV	0	2	1	2	0	9.09091	5	10.5263
MI	3	9	11	10.7143	25.7143	31.4286		MI	2	4	5	6	10	18.1818	25	31.5789
MII	25	21	19	89.2857	60	54.2857		MII	16	14	12	10	80	63.6364	60	52.6316
Deg	0	1	3	0	2.85714	8.57143		Deg	2	2	2	1	10	9.09091	10	5.26316
N_Total	28	35	35					N_Total	20	22	20	19
REP_4	N			%				REP_4	N				%
	0 µM	5 µM	25 µM	0 µM	5 µM	25 µM			0 µM	5 µM	50 µM	100 µM	0 µM	5 µM	50 µM	100 µM
GV	2	1	2	8.33333	4.34783	9.52381		GV	2	3	3	4	9.52381	13.6364	15.7895	19.0476
MI	2	5	5	8.33333	21.7391	23.8095		MI	1	3	4	5	4.7619	13.6364	21.0526	23.8095
MII	20	16	13	83.3333	69.5652	61.9048		MII	17	12	10	8	80.9524	54.5455	52.6316	38.0952
Deg	0	1	1	0	4.34783	4.7619		Deg	1	4	2	4	4.7619	18.1818	10.5263	19.0476
N_Total	24	23	21					N_Total	21	22	19	21
REP_5	N			%				REP_5	N				%
	0 µM	5 µM	25 µM	0 µM	5 µM	25 µM			0 µM	25 µM	50 µM	100 µM	0 µM	25 µM	50 µM	100 µM
GV	2	3	3	7.69231	13.6364	12		GV	1	3	5	2	3.44828	10.3448	17.8571	7.40741
MI	1	2	6	3.84615	9.09091	24		MI	3	9	5	8	10.3448	31.0345	17.8571	29.6296
MII	22	15	14	84.6154	68.1818	56		MII	25	17	18	15	86.2069	58.6207	64.2857	55.5556
Deg	1	2	2	3.84615	9.09091	8		Deg	0	0	0	2	0	0	0	7.40741
N_Total	26	22	25					N_Total	29	29	28	27
REP_6	N			%				REP_6	N			%	%
	0 µM	5 µM	25 µM	0 µM	5 µM	25 µM			0 µM	5 µM	25 µM	100 µM	0 µM	5 µM	25 µM	100 µM
GV	3	2	3	10.3448	7.40741	10.3448		GV	3	2	3	2	13.0435	9.09091	13.0435	10
MI	2	6	6	6.89655	22.2222	20.6897		MI	0	3	6	8	0	13.6364	26.087	40
MII	24	19	20	82.7586	70.3704	68.9655		MII	19	15	12	9	82.6087	68.1818	52.1739	45
Deg	0	0	0	0	0	0		Deg	1	2	2	1	4.34783	9.09091	8.69565	5
N_Total	29	27	29					N_Total	23	22	23	20
REP_7	N			%				REP_7	N			%
	0 µM	5 µM	50 µM	0 µM	5 µM	50 µM			0 µM	25 µM	50 µM	0 µM	25 µM	50 µM
GV	1	3	3	3.84615	12	11.1111		GV	0	2	1	0	9.09091	5
MI	2	4	7	7.69231	16	25.9259		MI	2	7	4	9.09091	31.8182	20
MII	23	15	16	88.4615	60	59.2593		MII	18	12	12	81.8182	54.5455	60
Deg	0	3	1	0	12	3.7037		Deg	2	1	3	9.09091	4.54545	15
N_Total	26	25	27					N_Total	22	22	20
REP_8	N			%				REP_8	N			%
	0 µM	25 µM	100 µM	0 µM	25 µM	100 µM			0 µM	25 µM	50 µM	0 µM	25 µM	50 µM
GV	0	0	2	0	0	10		GV	2	4	2	10.5263	19.0476	10.5263
MI	1	7	8	5	35	40		MI	1	4	4	5.26316	19.0476	21.0526
MII	19	13	10	95	65	50		MII	16	11	12	84.2105	52.381	63.1579
Deg	0	0	0	0	0	0		Deg	0	2	1	0	9.52381	5.26316
N_Total	20	20	20					N_Total	19	21	19
REP_9	N			%				REP_9	N			%
	0 µM	25 µM	50 µM	0 µM	25 µM	50 µM			0 µM	25 µM	100 µM	0 µM	25 µM	100 µM
GV	3	2	0	10	7.40741	0		GV	0	3	3	0	14.2857	14.2857
MI	2	6	10	6.66667	22.2222	29.4118		MI	2	4	6	9.09091	19.0476	28.5714
MII	24	16	21	80	59.2593	61.7647		MII	18	10	8	81.8182	47.619	38.0952
Deg	1	3	3	3.33333	11.1111	8.82353		Deg	2	4	4	9.09091	19.0476	19.0476
N_Total	30	27	34					N_Total	22	21	21
REP_10	N			%				REP_10	N			%
	0 µM	5 µM	50 µM	0 µM	5 µM	50 µM			0 µM	25 µM	50 µM	0 µM	25 µM	50 µM
GV	0	3	2	0	10	6.06061		GV	2	3	3	10	15	15
MI	3	5	10	9.375	16.6667	30.303		MI	1	5	4	5	25	20
MII	26	20	18	81.25	66.6667	54.5455		MII	16	11	10	80	55	50
Deg	3	2	3	9.375	6.66667	9.09091		Deg	1	1	3	5	5	15
N_Total	32	30	33					N_Total	20	20	20
REP_11	N			%				REP_11	N			%
	0 µM	25 µM	50 µM	0 µM	25 µM	50 µM			0 µM	5 µM	100 µM	0 µM	5 µM	100 µM
GV	3	2	1	9.67742	6.06061	3.57143		GV	1	3	3	4.54545	10.3448	11.1111
MI	2	9	9	6.45161	27.2727	32.1429		MI	1	6	7	4.54545	20.6897	25.9259
MII	25	19	16	80.6452	57.5758	57.1429		MII	18	17	12	81.8182	58.6207	44.4444
Deg	1	3	2	3.22581	9.09091	7.14286		Deg	2	3	5	9.09091	10.3448	18.5185
N_Total	31	33	28					N_Total	22	29	27
REP_12	N			%				REP_12	N			%
	0 µM	25 µM	100 µM	0 µM	25 µM	100 µM			0 µM	5 µM	100 µM	0 µM	5 µM	100 µM
GV	0	1	3	0	5.55556	15		GV	0	1	0	0	3.44828	0
MI	1	4	7	5	22.2222	35		MI	1	4	8	4.54545	13.7931	29.6296
MII	17	12	10	85	66.6667	50		MII	18	16	12	81.8182	55.1724	44.4444
Deg	2	1	0	10	5.55556	0		Deg	1	2	3	4.54545	6.89655	11.1111
N_Total	20	18	20					N_Total	20	23	23
REP_13	N			%
	0 µM	5 µM	100 µM	0 µM	5 µM	100 µM
GV	2	3	0	6.89655	10.3448	0
MI	2	5	11	6.89655	17.2414	39.2857
MII	25	20	17	86.2069	68.9655	60.7143
Deg	0	1	0	0	3.44828	0
N_Total	29	29	28
REP_14	N			%
	0 µM	50 µM	100 µM	0 µM	50 µM	100 µM
GV	1	0	1	3.33333	0	3.7037
MI	3	9	10	10	31.0345	37.037
MII	26	20	15	86.6667	68.9655	55.5556
Deg	0	0	1	0	0	3.7037
N_Total	30	29	27
