# Supplementary material for: The effect of carbon monoxide on meiotic maturation of porcine oocytes
Source: PeerJ. 2021 Mar 23;9:e10636. doi: 10.7717/peerj.10636 (PMC7996072; doi:10.7717/peerj.10636)
Supplement: Supplemental Information 5 [file peerj-09-10636-s005.xlsx]

## Sheet: List1
Effect of CORM-2 on prolonged cultivation of porcine oocytes - mean							Effect of CORM-2 on prolonged cultivation of porcine oocytes - SEM
	0 µM	5 µM	25 µM	50 µM	100 µM			0 µM	5 µM	25 µM	50 µM	100 µM
GV	3.1a	6.4a	5.2a	4.9a	2.7a		GV	0.9	1.6	1.2	1.9	1.3
MI	5.8a	24.5b	25.4b	35.3c	40.5c		MI	1.0	2.0	1.1	2.0	1.9
MII	80.5a	58.2b	56.1b	51.4b	42.4c		MII	0.7	1.4	1.5	1.5	2.1
Deg	10.6a	10.9a	13.3a	8.4a	14.4a		Deg	0.9	1.9	1.9	1.2	1.4
REP_1	N			%
	0 µM	25 µM	50 µM	0 µM	25 µM	50 µM
GV	0	1	0	0	4	0
MI	2	6	10	8.33333	24	40
MII	19	15	13	79.1667	60	52
Deg	3	3	2	12.5	12	8
N_Total	24	25	25
REP_2	N			%
	0 µM	50 µM	100 µM	0 µM	50 µM	100 µM
GV	2	1	1	10.5263	4.7619	5
MI	0	7	8	0	33.3333	40
MII	15	12	8	78.9474	57.1429	40
Deg	2	1	3	10.5263	4.7619	15
N_Total	19	21	20
REP_3	N			%
	0 µM	5 µM	100 µM	0 µM	5 µM	100 µM
GV	0	2	0	0	9.52381	0
MI	1	5	9	4.7619	23.8095	45
MII	18	12	8	85.7143	57.1429	40
Deg	2	2	3	9.52381	9.52381	15
N_Total	21	21	20
REP_4	N			%
	0 µM	25 µM	100 µM	0 µM	25 µM	100 µM
GV	0	2	0	0	7.40741	0
MI	2	7	13	7.69231	25.9259	46.4286
MII	21	15	11	80.7692	55.5556	39.2857
Deg	3	3	4	11.5385	11.1111	14.2857
N_Total	26	27	28
REP_5	N			%
	0 µM	5 µM	100 µM	0 µM	5 µM	100 µM
GV	1	1	0	4.34783	3.57143	0
MI	2	7	10	8.69565	25	40
MII	18	17	13	78.2609	60.7143	52
Deg	2	3	2	8.69565	10.7143	8
N_Total	23	28	25
REP_6	N			%
	0 µM	25 µM	50 µM	0 µM	25 µM	50 µM
GV	1	0	0	4	0	0
MI	1	8	11	4	29.6296	42.3077
MII	20	16	13	80	59.2593	50
Deg	3	3	2	12	11.1111	7.69231
N_Total	25	27	26
REP_7	N			%
	0 µM	5 µM	25 µM	0 µM	5 µM	25 µM
GV	1	2	2	4.7619	8	7.69231
MI	0	8	7	0	32	26.9231
MII	17	14	14	80.9524	56	53.8462
Deg	3	1	3	14.2857	4	11.5385
N_Total	21	25	26
REP_8	N			%
	0 µM	5 µM	50 µM	0 µM	5 µM	50 µM
GV	1	2	1	4.54545	9.09091	4.34783
MI	2	4	8	9.09091	18.1818	34.7826
MII	18	14	12	81.8182	63.6364	52.1739
Deg	1	2	2	4.54545	9.09091	8.69565
N_Total	22	22	23
REP_9	N			%
	0 µM	5 µM	25 µM	0 µM	5 µM	25 µM
GV	0	2	2	0	8.33333	7.69231
MI	2	5	6	9.52381	20.8333	23.0769
MII	17	13	15	80.9524	54.1667	57.6923
Deg	2	4	3	9.52381	16.6667	11.5385
N_Total	21	24	26
REP_10	N			%
	0 µM	25 µM	50 µM	0 µM	25 µM	50 µM
GV	1	1	2	5	4.54545	9.09091
MI	1	5	7	5	22.7273	31.8182
MII	16	11	10	80	50	45.4545
Deg	2	5	3	10	22.7273	13.6364
N_Total	20	22	22
REP_11	N			%
	0 µM	50 µM	100 µM	0 µM	50 µM	100 µM
GV	0	3	1	0	11.1111	3.7037
MI	2	8	9	8	29.6296	33.3333
MII	19	14	12	76	51.8519	44.4444
Deg	4	2	5	16	7.40741	18.5185
N_Total	25	27	27
REP_12	N			%
	0 µM	5 µM	100 µM	0 µM	5 µM	100 µM
GV	1	0	2	4.16667	0	7.69231
MI	1	7	10	4.16667	26.9231	38.4615
MII	20	15	10	83.3333	57.6923	38.4615
Deg	2	4	4	8.33333	15.3846	15.3846
N_Total	24	26	26
