# Supplementary material for: The effect of carbon monoxide on meiotic maturation of porcine oocytes
Source: PeerJ. 2021 Mar 23;9:e10636. doi: 10.7717/peerj.10636 (PMC7996072; doi:10.7717/peerj.10636)
Supplement: Supplemental Information 6 [file peerj-09-10636-s006.xlsx]

## Sheet: List1
Effect of CORM-2 on ROS level in porcine oocytes during meiotic maturation
	0 µM	5 µM	25 µM	50 µM	100 µM
Mean	1.00a	0.71b	0.53c	0.54c	0.51c
SEM	0.017	0.017	0.013	0.021	0.014
Rep_1	Mean signal intensity				Relative to 0 µM
Oocyte	0 µM	25 µM	50 µM	100 µM	0 µM	25 µM	50 µM	100 µM
1	38.82	11.88	21.58	16.29	1.01018	0.309143	0.561558	0.423901
2	40.57	26.265	22.41	19.65	1.05572	0.683471	0.583156	0.511335
3	34.305	16.375	18.175	15.27	0.892689	0.426112	0.472952	0.397358
4	32.805	21.095	26.815	19.31	0.853656	0.548937	0.697784	0.502487
5	46.765	19.46	19.44	22.75	1.21693	0.506391	0.50587	0.592004
6	47.38	17.445	39.23	19.25	1.23293	0.453956	1.02085	0.500926
7	32.81	27.955	16.72	16.195	0.853786	0.727449	0.43509	0.421428
8	31.64	16.61	17.7633	16.495	0.82334	0.432228	0.46224	0.429235
9	38.625	24.575	18.285	20.715	1.0051	0.639494	0.475815	0.539049
10	41.1	13.965	22.5667	23.8	1.06951	0.363399	0.587233	0.619327
11	36.675	15.48	26.625	16.285	0.954362	0.402823	0.692839	0.42377
12	31.07	23.06	26.145	22.63	0.808508	0.60007	0.680349	0.588881
13	45.265	15.065	18.985	14.54	1.17789	0.392023	0.49403	0.378362
14	31.81	22.725	25.845	23.43	0.827764	0.591353	0.672542	0.609699
15	33.82	28.23	13.755	18.14	0.880069	0.734605	0.357934	0.472042
16	47.625	13.27	16.765		1.2393	0.345314	0.436261
17	42.205	25.615	26.465		1.09826	0.666557	0.688676
18		15.68	18.385			0.408027	0.478417
19			23.575				0.613472
Rep_2	Mean signal intensity				Relative to 0 µM
Oocyte	0 µM	5 µM	25 µM	100 µM	0 µM	5 µM	25 µM	100 µM
1	82.23	54.47	46.025	38.87	1.18288	0.78355	0.662068	0.559144
2	78.945	41.775	35.96	36.04	1.13562	0.600932	0.517284	0.518434
3	60	47.965	47.9633	29.325	0.863098	0.689975	0.689951	0.421839
4	68.3	55.07	42.225	44.32	0.982494	0.792181	0.607406	0.637542
5	75.6833	38.0567	43.23	44.645	1.0887	0.547444	0.621862	0.642217
6	89.72	40.88	41.25	45.5	1.29062	0.588058	0.59338	0.654516
7	71.37	53.6033		42.19	1.02666	0.771083		0.606902
8	54.76	43.27		26.785	0.787721	0.622438		0.385302
9	59.87	40.795		30.505	0.861228	0.586835		0.438814
10	78.62	50.66		47.81	1.13095	0.728743		0.687746
11	64.505	45.775		26.955	0.927903	0.658472		0.387747
12	50.595	40.8867		23.055	0.727808	0.588154		0.331646
13	81.535			44.27	1.17288			0.636823
14	60.98			29.44	0.877196			0.423494
15	68.8333				0.990166
16	66.325				0.954083
Rep_3	Mean signal intensity				Relative to 0 µM
Oocyte	0 µM	5 µM	50 µM	100 µM	0 µM	5 µM	50 µM	100 µM
1	43.47	41.51	25.32	22.3	0.854771	0.816231	0.497879	0.438495
2	59.96	35.71	32.88	16.86	1.17902	0.702183	0.646535	0.331526
3	48.035	43.665	23.25	31.3	0.944535	0.858606	0.457176	0.615467
4	57.975	20.915	18.17	23.95	1.13999	0.411262	0.357285	0.47094
5	52.57	48.015	20.81	16.51	1.03371	0.944142	0.409197	0.324644
6	47.6	18.5167	15.6	23.33	0.935981	0.364102	0.30675	0.458749
7	46.38	48.73	27.15	34.34	0.911992	0.958201	0.533863	0.675244
8		46.822	21.46	29.17		0.920683	0.421978	0.573584
9		24.2575	31.81	25.85		0.476987	0.625495	0.508301
10		47.53	16.47	22.02		0.934605	0.323857	0.43299
11		48.4633	26.03	21.77		0.952957	0.51184	0.428074
12		43.4	30.22	20.35		0.853395	0.59423	0.400152
13		41.1967	34.2	22.67		0.81007	0.672491	0.445771
14			24.05	27.55			0.472907	0.541729
Rep_4	Mean signal intensity				Relative to 0 µM
Oocyte	0 µM	5 µM	25 µM	100 µM	0 µM	5 µM	25 µM	100 µM
1	41.43	28.8	20.88	25.94	0.95308	0.662532	0.480336	0.596739
2	47.1	24.67	29.595	24.18	1.08352	0.567523	0.680821	0.556251
3	35.48	33.2267	22.03	30.97	0.816203	0.764366	0.506791	0.712452
4	57.695	28.27	21.045	22.825	1.32725	0.65034	0.484132	0.52508
5	37.29	32.16	19.855	29.66	0.857841	0.739828	0.456756	0.682316
6	37.91	32.5	28.985	24.52	0.872104	0.747649	0.666788	0.564073
7	37.095	29.89	30.075	19.71	0.853355	0.687607	0.691863	0.45342
8	42.14	34.235	19.39	29.87	0.969413	0.787562	0.446059	0.687147
9	31.015	32.895	24.17	22.21	0.713487	0.756736	0.556021	0.510932
10	51.81	30.19	20.95	16.97	1.19187	0.694509	0.481946	0.390388
11	52.12	33.12	24.38	22.82	1.199	0.761912	0.560852	0.524965
12	50.55	35.61	23.42		1.16288	0.819193	0.538768
13		31.6	19.61			0.726945	0.45112
14		32.53	28			0.748339	0.644129
15			14.305				0.329081
16			18.36				0.422364
17			28.28				0.65057
18			27.21				0.625955
19			19.525				0.449165
20			31.935				0.734652
21			27.755				0.638492
22			14.11				0.324595
23			24.63				0.566603
24			21.8				0.5015
25			23.41				0.538537
26			21.36				0.491378
27			26.55				0.610772
Rep_5	Mean signal intensity			Relative to 0 µM
Oocyte	0 µM	5 µM	25 µM	0 µM	5 µM	25 µM
1	25.94	15.345	11.15	0.903525	0.534487	0.388369
2	26	20.22	9.3	0.905615	0.70429	0.323931
3	29.91	22.41	11.64	1.04181	0.78057	0.405437
4	23.38	20.62	14.86	0.814357	0.718222	0.517594
5	29.8	22.69	15.27	1.03797	0.790323	0.531874
6	30.83	19.86	18.84	1.07385	0.69175	0.656222
7	30.49	13.8	19.3	1.06201	0.480672	0.672245
8	22.98	21.1	14.96	0.800424	0.734941	0.521077
9	24.435	17.19	14.53	0.851104	0.598751	0.506099
10	24.115	14.79	17.73	0.839958	0.515155	0.61756
11	31.27	25.41	18.99	1.08918	0.885064	0.661447
12	38.47	25.81	18.34	1.33996	0.898997	0.638807
13	34.64	17.59	13.04	1.20656	0.612683	0.454201
14	38.11	21.43	11.33	1.32742	0.746435	0.394639
15	29.325	20.08	13.52	1.02143	0.699413	0.47092
16	33.06	21.17	17.01	1.15152	0.737379	0.592481
17	31.02	21.57	6.26	1.08047	0.751312	0.218044
18	37.99	20.525	8.55	1.32324	0.714913	0.297808
19	23.26	19.445	12.29	0.810177	0.677295	0.428077
20	20.07	14.23	14.84	0.699065	0.49565	0.516897
21	29.18		17.74	1.01638		0.617908
22	22.61		14.34	0.787536		0.499481
23	23.44			0.816446
Rep_6	Mean signal intensity			Relative to 0 µM
Oocyte	0 µM	25 µM	50 µM	0 µM	25 µM	50 µM
1	119.725	47.64	33.87	1.28121	0.509809	0.362452
2	109.865	58.3133	46.025	1.1757	0.624027	0.492526
3	79.145	59.4175	45.96	0.846953	0.635843	0.491831
4	73.69	52.995	57.9633	0.788577	0.567114	0.620282
5	101.38	55.13	44.874	1.0849	0.589962	0.480209
6	98.2	50.1733	52.225	1.05087	0.536919	0.558874
7	115.18	55.975	43.645	1.23257	0.599004	0.467057
8	88.74	29.795	63.23	0.949632	0.318845	0.676642
9	91.59	56.44	61.34	0.98013	0.60398	0.656417
10	82.69	58.95		0.884889	0.63084
11	71.88	45.54		0.769208	0.487336
12	95.36			1.02047
13	85.635			0.916404
14	85.115			0.910839
15	76.93			0.823249
16	111.49			1.19309
17	101.98			1.09132
